# Supplementary material for: Dose-Dependent Von Willebrand Factor Inhibition by Aptamer BB-031 Correlates with Thrombolysis in a Microfluidic Model of Arterial Occlusion
Source: Pharmaceuticals (Basel). 2022 Nov 22;15(12):1450. doi: 10.3390/ph15121450 (PMC9785393; doi:10.3390/ph15121450)
Supplement: Supplementary file 1 [file pharmaceuticals-15-01450-s001.zip]

Archive with 1 entries (1 files):
- pharmaceuticals-1942088-supplementary.pdf
